# Supplementary material for: Effects of perfluorooctane sulfonate on genes controlling hepatic fatty acid metabolism in livers of chicken embryos
Source: Environ Sci Pollut Res Int. 2018 Jun 2;25(23):23074–81. doi: 10.1007/s11356-018-2358-7 (PMC6096545; doi:10.1007/s11356-018-2358-7)
Supplement: Supplementary file 1 — List of genes included in RT2 Profiler QPCR array fatty acid metabolism 96-well plate. (XLSX 11 kb) [file 11356_2018_2358_MOESM1_ESM.xlsx]

## Sheet: Sheet1
Symbol	Description
ACAA1	Acetyl-Coenzyme A acyltransferase 1 (peroxisomal 3-oxoacyl-Coenzyme A thiolase)
ACAA2	Acetyl-Coenzyme A acyltransferase 2 (mitochondrial 3-oxoacyl-Coenzyme A thiolase)
ACACA	Acetyl-Coenzyme A carboxylase alpha
ACAD10	Acyl-Coenzyme A dehydrogenase family, member 10
ACAD11	Acyl-CoA dehydrogenase family, member 11
ACAD8	Acyl-Coenzyme A dehydrogenase family, member 8
ACAD9	Acyl-Coenzyme A dehydrogenase family, member 9
ACADL	Acyl-Coenzyme A dehydrogenase, long chain
ACADS	Acyl-Coenzyme A dehydrogenase, C-2 to C-3 short chain
ACADSB	Acyl-CoA dehydrogenase, short/branched chain
ACAT1	Acetyl-Coenzyme A acetyltransferase 1 (acetoacetyl Coenzyme A thiolase)
ACAT2	Acetyl-Coenzyme A acetyltransferase 2 (acetoacetyl Coenzyme A thiolase)
ACOT12	Acyl-CoA thioesterase 12
ACOT7	Acyl-CoA thioesterase 7
ACOT8	Acyl-CoA thioesterase 8
ACOT9	Acyl-CoA thioesterase 9
ACOX1	Acyl-CoA oxidase 1, palmitoyl
ACOX2	Acyl-Coenzyme A oxidase 2, branched chain
ACOX3	Acyl-Coenzyme A oxidase 3, pristanoyl
ACSBG1	Acyl-CoA synthetase bubblegum family member 1
ACSBG2	Acyl-CoA synthetase bubblegum family member 2
ACSL1	Acyl-CoA synthetase long-chain family member 1
ACSL3	Acyl-CoA synthetase long-chain family member 3
ACSL4	Acyl-CoA synthetase long-chain family member 4
ACSL5	Acyl-CoA synthetase long-chain family member 5
ACSL6	Acyl-CoA synthetase long-chain family member 6
ACSM3	Acyl-CoA synthetase medium-chain family member 3
ACSM4	Acyl-CoA synthetase medium-chain family member 4
ACSM5	Acyl-CoA synthetase medium-chain family member 5
ALDH2	Aldehyde dehydrogenase 2 family (mitochondrial)
BDH1	3-hydroxybutyrate dehydrogenase, type 1
BDH2	3-hydroxybutyrate dehydrogenase, type 2
CPT1A	Carnitine palmitoyltransferase 1A (liver)
CPT2	Carnitine palmitoyltransferase II
CRAT	Carnitine acetyltransferase
CROT	Carnitine O-octanoyltransferase
DECR1	2,4-dienoyl CoA reductase 1, mitochondrial
ECHS1	Enoyl CoA hydratase, short chain, 1, mitochondrial
ECI2	Enoyl-CoA delta isomerase 2
EHHADH	Enoyl-Coenzyme A, hydratase/3-hydroxyacyl Coenzyme A dehydrogenase
ELOVL3	Elongation of very long chain fatty acids (FEN1/Elo2, SUR4/Elo3, yeast)-like 3
ELOVL4	Elongation of very long chain fatty acids (FEN1/Elo2, SUR4/Elo3, yeast)-like 4
FABP1	Fatty acid binding protein 1, liver
FABP2	Fatty acid binding protein 2, intestinal
FABP3	Fatty acid binding protein 3, muscle and heart (mammary-derived growth inhibitor)
FABP4	Fatty acid binding protein 4, adipocyte
FABP5	Fatty acid binding protein 5
FABP6	Fatty acid binding protein 6, ileal (gastrotropin)
FABP7	Fatty acid binding protein 7, brain
FADS1	Fatty acid desaturase 1
FADS2	Fatty acid desaturase 2
FASN	Fatty acid synthase
GK	Glycerol kinase
GK5	Glycerol kinase 5 (putative)
GPD1	Glycerol-3-phosphate dehydrogenase 1 (soluble)
GPD2	Glycerol-3-phosphate dehydrogenase 2 (mitochondrial)
HADHA	Hydroxyacyl-Coenzyme A dehydrogenase/3-ketoacyl-Coenzyme A thiolase/enoyl-Coenzyme A hydratase (trifunctional protein), alpha subunit
HMGCL	3-hydroxymethyl-3-methylglutaryl-Coenzyme A lyase
HMGCS1	3-hydroxy-3-methylglutaryl-CoA synthase 1 (soluble)
HMGCS2	3-hydroxy-3-methylglutaryl-Coenzyme A synthase 2 (mitochondrial)
LOC423222	Similar to Peroxisomal acyl-coenzyme A thioester hydrolase 2a (Peroxisomal long-chain acyl-coA thioesterase 2) (ZAP128)
LOC771098	Similar to glutaryl-Coenzyme A dehydrogenase
LPL	Lipoprotein lipase
MCAT	Malonyl CoA:ACP acyltransferase (mitochondrial)
MCEE	Methylmalonyl CoA epimerase
ME1	Malic enzyme 1, NADP(+)-dependent, cytosolic
MUT	Methylmalonyl Coenzyme A mutase
OLAH	Oleoyl-ACP hydrolase
OXSM	3-oxoacyl-ACP synthase, mitochondrial
PECR	Peroxisomal trans-2-enoyl-CoA reductase
PPA1	Pyrophosphatase (inorganic) 1
PRKAA1	Protein kinase, AMP-activated, alpha 1 catalytic subunit
PRKAA2	Protein kinase, AMP-activated, alpha 2 catalytic subunit
PRKAB1	Protein kinase, AMP-activated, beta 1 non-catalytic subunit
PRKAB2	Protein kinase, AMP-activated, beta 2 non-catalytic subunit
PRKACB	Protein kinase, cAMP-dependent, catalytic, beta
PRKAG1	Protein kinase, AMP-activated, gamma 1 non-catalytic subunit
PRKAG2	Protein kinase, AMP-activated, gamma 2 non-catalytic subunit
PRKAG3	Protein kinase, AMP-activated, gamma 3 non-catalytic subunit
SLC27A1	Solute carrier family 27 (fatty acid transporter), member 1
SLC27A2	Solute carrier family 27 (fatty acid transporter), member 2
SLC27A4	Solute carrier family 27 (fatty acid transporter), member 4
SLC27A6	Solute carrier family 27 (fatty acid transporter), member 6
ADH6	Alcohol dehydrogenase 6 (class V)
