# Supplementary material for: Effects of perfluorooctane sulfonate on genes controlling hepatic fatty acid metabolism in livers of chicken embryos
Source: Environ Sci Pollut Res Int. 2018 Jun 2;25(23):23074–81. doi: 10.1007/s11356-018-2358-7 (PMC6096545; doi:10.1007/s11356-018-2358-7)
Supplement: Supplementary file 2 — List of KEGG pathways targeted by our analysis; generated by running the list of all genes in Table S1 through a STRING pathway analysis. (XLSX 28 kb) [file 11356_2018_2358_MOESM2_ESM.xlsx]

## Sheet: Sheet1
#KEGG pathway ID	pathway description	observed gene count	matching proteins in the network (labels)
1100	Metabolic pathways	40	ACAA1, ACAA2, ACACA, ACAD8, ACADL, ACADS, ACAT1, ACAT2, ACOT8, ACOX1, ACOX2, ACOX3, ACSBG1, ACSBG2, ACSL1, ACSL3, ACSL4, ACSL5, ACSL6, ACSM3, ACSM4, ACSM5, ADH6, ALDH2, BDH1, BDH2, EHHADH, FASN, GK, HADHA, HMGCL, HMGCS1, HMGCS2, MCAT, MCEE, ME1, MUT, OLAH, OXSM, PECR
3320	PPAR signaling pathway	28	ACAA1, ACADL, ACOX1, ACOX2, ACOX3, ACSBG1, ACSBG2, ACSL1, ACSL3, ACSL4, ACSL5, ACSL6, CPT1A, CPT2, EHHADH, FABP1, FABP2, FABP3, FABP4, FABP5, FABP6, FABP7, FADS2, GK, LPL, SLC27A1, SLC27A4, SLC27A6
1212	Fatty acid metabolism	27	ACAA1, ACAA2, ACACA, ACADL, ACADS, ACAT1, ACAT2, ACOX1, ACOX3, ACSBG1, ACSBG2, ACSL1, ACSL3, ACSL4, ACSL5, ACSL6, CPT1A, CPT2, EHHADH, FADS1, FADS2 ,FASN, HADHA, MCAT, OLAH, OXSM, PECR
71	Fatty acid degradation	22	ACAA1, ACAA2, ACADL, ACADS, ACAT1, ACAT2, ACOX1, ACOX3, ACSBG1, ACSBG2, ACSL1, ACSL3, ACSL4, ACSL5, ACSL6, ADH6, ALDH2, CPT1A, CPT2, ECI2, EHHADH, HADHA
4146	Peroxisome	16	ACAA1, ACOT8, ACOX1, ACOX2, ACOX3, ACSL1, ACSL3, ACSL4, ACSL5, ACSL6, CRAT, CROT, ECI2, EHHADH, HMGCL, PECR
280	Valine, leucine and isoleucine degradation	14	ACAA1, ACAA2, ACAD8, ACADS, ACAT1, ACAT2, ALDH2, EHHADH, HADHA, HMGCL, HMGCS1, HMGCS2, MCEE, MUT
650	Butanoate metabolism	13	ACADS, ACAT1, ACAT2, ACSM3, ACSM4, ACSM5, BDH1, BDH2, EHHADH, HADHA, HMGCL, HMGCS1, HMGCS2
4920	Adipocytokine signaling pathway	13	ACSBG1, ACSBG2, ACSL1, ACSL3, ACSL4, ACSL5, ACSL6, CPT1A, PRKAA1, PRKAA2, PRKAB1, PRKAG2, TTLL4
1120	Microbial metabolism in diverse environments	10	ACAA1, ACAA2, ACAT1, ACAT2, ALDH2, EHHADH, HADHA, MCEE, ME1, MUT
1040	Biosynthesis of unsaturated fatty acids	8	ACAA1, ACOT7, ACOX1, ACOX3, FADS1, FADS2, HADHA, PECR
640	Propanoate metabolism	8	ACACA, ACAT1, ACAT2, ALDH2, EHHADH, HADHA, MCEE, MUT
1200	Carbon metabolism	8	ACADS, ACAT1, ACAT2, EHHADH, HADHA, MCEE, ME1, MUT
4910	Insulin signaling pathway	8	ACACA, FASN, PRKAA1, PRKAA2, PRKAB1, PRKACB, PRKAG2, TTLL4
72	Synthesis and degradation of ketone bodies	7	ACAT1, ACAT2, BDH1, BDH2, HMGCL, HMGCS1, HMGCS2
620	Pyruvate metabolism	6	ACACA, ACAT1, ACAT2, ACOT12, ALDH2, ME1
61	Fatty acid biosynthesis	5	ACACA, FASN, MCAT, OLAH, OXSM
380	Tryptophan metabolism	5	ACAT1, ACAT2, ALDH2, EHHADH, HADHA
310	Lysine degradation	5	ACAT1, ACAT2, ALDH2, EHHADH, HADHA
4068	FoxO signaling pathway	5	PRKAA1, PRKAA2, PRKAB1, PRKAG2, TTLL4
900	Terpenoid backbone biosynthesis	4	ACAT1, ACAT2, HMGCS1, HMGCS2
62	Fatty acid elongation	4	ACAA2, ACOT7, ELOVL4, HADHA
592	alpha-Linolenic acid metabolism	4	ACAA1, ACOX1, ACOX3, FADS2
630	Glyoxylate and dicarboxylate metabolism	4	ACAT1, ACAT2, MCEE, MUT
410	beta-Alanine metabolism	3	ALDH2, EHHADH, HADHA
561	Glycerolipid metabolism	3	ALDH2, GK, LPL
120	Primary bile acid biosynthesis	2	ACOT8, ACOX2
4140	Regulation of autophagy	2	PRKAA1, PRKAA2
	Pathways marked in orange were not found to be significantly affected by treatment with PFOS
