# Supplementary material for: Effects of perfluorooctane sulfonate on genes controlling hepatic fatty acid metabolism in livers of chicken embryos
Source: Environ Sci Pollut Res Int. 2018 Jun 2;25(23):23074–81. doi: 10.1007/s11356-018-2358-7 (PMC6096545; doi:10.1007/s11356-018-2358-7)
Supplement: Supplementary file 3 — Complete expression data generated from the RT2 Profiler QPCR array after normalisation against supplied control genes. (XLSX 17 kb) [file 11356_2018_2358_MOESM3_ESM.xlsx]

## Sheet: Sheet1
		Up-Down Regulation (comparing to control group)
		0.1μg/g of egg PFOS		1.0μg/g of egg PFOS			p-value (comparing to control group)
Position	Symbol	Fold Regulation	Comments	Fold Regulation	Comments		0.1μg/g of egg PFOS	1.0μg/g of egg PFOS
A01	ACAA1	-23.4058	OKAY	-2.166	OKAY		0.066682	0.118216
A02	ACAA2	-2.0106	OKAY	-1.9936	OKAY		0.00168	0.002946
A03	ACACA	-1.6823	OKAY	-1.398	OKAY		0.136209	0.227245
A04	ACAD10	-1.5427	OKAY	-1.8228	OKAY		0.117986	0.10102
A05	ACAD11	-18.4774	OKAY	-18.6551	OKAY		0.139388	0.120823
A06	ACAD8	-2.3604	OKAY	-2.2698	OKAY		0.025053	0.030889
A07	ACAD9	-1.8496	OKAY	-1.6456	OKAY		0.080113	0.11181
A08	ACADL	-1.7091	OKAY	-1.7106	OKAY		0.01022	0.020657
A09	ACADS	-1.8063	OKAY	-1.7521	OKAY		0.047131	0.082234
A10	ACADSB	-1.9009	OKAY	-1.8091	OKAY		0.045413	0.10827
A11	ACAT1	-2.3008	OKAY	-1.9327	OKAY		0.020093	0.041243
A12	ACAT2	-2.6831	OKAY	-2.2171	OKAY		0.025219	0.082354
B01	ACOT12	-1.0644	B	-1.0336	B		0.646382	0.72545
B02	ACOT7	-2.0978	OKAY	-1.1382	OKAY		0.070911	0.490907
B03	ACOT8	-1.7545	OKAY	-2.084	OKAY		0.03791	0.01941
B04	ACOT9	-1.8403	OKAY	-1.754	OKAY		0.050079	0.09165
B05	ACOX1	-1.5402	OKAY	-1.1501	OKAY		0.06548	0.378127
B06	ACOX2	-1.9831	OKAY	-1.8593	OKAY		0.075835	0.105966
B07	ACOX3	-1.4216	OKAY	-1.4105	OKAY		0.261839	0.258653
B08	ACSBG1	-2.37	OKAY	-1.3898	B		0.025374	0.340918
B09	ACSBG2	-1.4433	OKAY	-1.5377	OKAY		0.108568	0.110967
B10	ACSL1	-1.4767	OKAY	-1.4022	OKAY		0.224457	0.3036
B11	ACSL3	-1.8137	OKAY	-1.8463	OKAY		0.073135	0.052726
B12	ACSL4	-1.6758	OKAY	-1.3094	OKAY		0.104638	0.236416
C01	ACSL5	-1.818	OKAY	-1.6943	OKAY		0.078557	0.102714
C02	ACSL6	-3.954	OKAY	-2.9527	OKAY		0.013228	0.03381
C03	ACSM3	-2.1211	OKAY	-1.7454	OKAY		0.017689	0.039628
C04	ACSM4	-1.1655	B	-4.2906	B		0.938845	0.078435
C05	ACSM5	-1.4078	OKAY	-5.3785	OKAY		0.891541	0.027061
C06	ADH6	-2.0042	OKAY	-2.0546	OKAY		0.159263	0.172049
C07	ALDH2	-1.4446	OKAY	-1.5902	OKAY		0.056871	0.093513
C08	BDH1	-1.9161	B	-1.1011	B		0.226332	0.565013
C09	BDH2	-1.9469	OKAY	-1.8501	OKAY		0.019636	0.020546
C10	CPT1A	-1.6643	OKAY	-1.5705	OKAY		0.13458	0.170196
C11	CPT2	-2.0424	OKAY	-1.8386	OKAY		0.015545	0.032922
C12	CRAT	-1.3513	OKAY	-1.4112	OKAY		0.175632	0.074805
D01	CROT	-1.7746	OKAY	-1.4858	OKAY		0.023066	0.183395
D02	DECR1	-2.0763	OKAY	-1.8092	OKAY		0.006687	0.024563
D03	EHCS1	-1.3926	OKAY	-1.4832	OKAY		0.097848	0.138249
D04	ECI2	-1.5469	OKAY	-1.2626	OKAY		0.115456	0.268526
D05	EHHADH	-1.6755	OKAY	-1.6748	OKAY		0.016621	0.035042
D06	ELOVL3	-3.8073	OKAY	-2.715	OKAY		0.009259	0.034701
D07	ELOVL4	-1.3957	B	1.07	B		0.371156	0.987664
D08	FABP1	-4.1649	OKAY	-1.4938	OKAY		0.143194	0.281419
D09	FABP2	-4.6154	B	-1.8224	B		0.227254	0.391171
D10	FABP3	-2.236	OKAY	-1.9463	OKAY		0.029092	0.048893
D11	FABP4	-4.1192	OKAY	-1.7314	B		0.017246	0.118269
D12	FABP5	-3.5536	OKAY	-1.8447	OKAY		0.002826	0.022399
E01	FABP6	-1.6767	OKAY	-1.5311	OKAY		0.001094	0.03423
E02	FABP7	-2.904	OKAY	-2.7541	OKAY		0.035071	0.038439
E03	FADS1	-1.9691	B	-1.9355	B		0.068042	0.05501
E04	FADS2	-1.5754	A	-1.6179	A		0.22264	0.212174
E05	FASN	-1.3857	OKAY	-1.0017	OKAY		0.184712	0.856397
E06	GK	-1.4237	OKAY	-1.5547	OKAY		0.175002	0.08681
E07	GK5	-1.7682	OKAY	-1.2049	OKAY		0.080388	0.346323
E08	GPD1	-1.5249	OKAY	-1.5268	OKAY		0.090731	0.068886
E09	GPD2	-1.7922	OKAY	-1.4071	OKAY		0.082032	0.175499
E10	HADHA	-2.0065	OKAY	-1.6934	OKAY		0.042016	0.087043
E11	HMGCL	-2.7223	OKAY	-1.6228	OKAY		0.021643	0.06323
E12	HMGCS1	-1.6311	OKAY	-1.2209	OKAY		0.106939	0.422691
F01	HMGCS2	-1.1307	OKAY	-2.455	OKAY		0.441867	0.018866
F02	LOC423222	-1.5585	OKAY	-1.9862	OKAY		0.083361	0.033322
F03	LOC771098	-1.5118	OKAY	-2.0853	OKAY		0.002207	0.016339
F04	LPL	-1.2945	OKAY	-1.0741	OKAY		0.022423	0.723071
F05	MCAT	-1.2267	OKAY	-1.4365	OKAY		0.073627	0.049818
F06	MCEE	-1.6509	OKAY	-1.342	OKAY		0.042314	0.174537
F07	ME1	-1.389	OKAY	-1.329	OKAY		0.037239	0.064915
F08	MUT	-1.5997	OKAY	-1.6341	OKAY		0.035434	0.033771
F09	OLAH	-1.301	B	2.0677	B		0.717852	0.230915
F10	OXSM	-2.0149	OKAY	-1.3104	OKAY		0.176961	0.381306
F11	PECR	-2.167	OKAY	-1.5164	OKAY		0.050055	0.044824
F12	PPA1	-2.774	OKAY	-1.5339	OKAY		0.034539	0.158511
G01	PRKAA1	-1.6236	OKAY	-1.3569	OKAY		0.004888	0.006998
G02	PRKAA2	-1.223	B	-1.3321	B		0.263879	0.426609
G03	PRKAB1	-1.3984	OKAY	-1.3	OKAY		0.034686	0.195971
G04	PRKAB2	-1.2264	OKAY	-1.2704	OKAY		0.111334	0.122322
G05	PRKACB	-1.8186	OKAY	-1.3244	OKAY		0.036593	0.182
G06	PRKAG1	-1.6628	OKAY	-1.7881	OKAY		0.046167	0.027139
G07	PRKAG2	-1.7724	OKAY	-1.5697	OKAY		0.013719	0.037672
G08	PRKAG3	1.0697	B	1.1129	B		0.906697	0.573794
G09	SLC27A1	-2.1635	OKAY	-1.6206	OKAY		0.033117	0.085314
G10	SLC27A2	-1.5498	OKAY	-1.3872	OKAY		0.156754	0.205124
G11	SLC27A4	-1.7508	OKAY	-1.0838	OKAY		0.203008	0.664316
G12	SLC27A6	-2.5718	B	-1.6638	B		0.052752	0.148738
H01	ACTB	1.808	OKAY	1.241	OKAY		0.121544	0.133609
H02	H6PD	-1.143	OKAY	-1.1618	OKAY		0.488407	0.387411
H03	HMBS	1.04	OKAY	1.1407	OKAY		0.964466	0.693195
H04	RPL4	-1.5161	OKAY	-1.3327	OKAY		0.003491	0.023739
H05	UBC	-1.0786	OKAY	1.1574	OKAY		0.639329	0.97455
Comments:
A: This gene’s average threshold cycle is relatively high (> 30) in either the control or the test sample, and is reasonably low in the other sample (< 30).							p-value:
These data mean that the gene’s expression is relatively low in one sample and reasonably detected in the other sample suggesting that the actual fold-change value is at least as large as the calculated and reported fold-change result.							The p values are calculated based on a Student’s t-test of the biological replicate 2^(- Delta Ct) values for each gene in the control group and treatment groups, and p values less than 0.05 are indicated in red.
This fold-change result may also have greater variations if p value > 0.05; therefore, it is important to have a sufficient number of biological replicates to validate the result for this gene.
B: This gene’s average threshold cycle is relatively high (> 30), meaning that its relative expression level is low, in both control and test samples, and the p-value for the fold-change is either unavailable or relatively high (p > 0.05).
This fold-change result may also have greater variations; therefore, it is important to have a sufficient number of biological replicates to validate the result for this gene.
C: This gene’s average threshold cycle is either not determined or greater than the defined cut-off value (default 35), in both samples meaning that its expression was undetected, making this fold-change result erroneous and un-interpretable.
Fold Change & Fold Regulation:
Fold-Change (2^(- Delta Delta Ct)) is the normalized gene expression (2^(- Delta Ct)) in the Test Sample divided the normalized gene expression (2^(- Delta Ct)) in the Control Sample.
Fold-Regulation represents fold-change results in a biologically meaningful way. Fold-change values greater than one indicate a positive- or an up-regulation, and the fold-regulation is equal to the fold-change.
Fold-change values less than one indicate a negative or down-regulation, and the fold-regulation is the negative inverse of the fold-change.
Fold-change and fold-regulation values greater than 2 are indicated in red; fold-change values less than 0.5 and fold-regulation values less than -2 are indicated in blue.
